# Supplementary material for: Adjunctive Bright Light Therapy for Non-Seasonal Major Depressive Disorder: A Randomized Controlled Trial
Source: Int J Environ Res Public Health. 2022 Sep 29;19(19):12430. doi: 10.3390/ijerph191912430 (PMC9566126; doi:10.3390/ijerph191912430)
Supplement: Supplementary file 1 [file ijerph-19-12430-s001.zip]

Archive with 1 entries (1 files):
- ijerph-1895977-supplementary-for correction.pdf
